# Supplementary material for: Fe2O3/Ni Nanocomposite Electrocatalyst on Cellulose for Hydrogen Evolution Reaction and Oxygen Evolution Reaction
Source: Int J Mol Sci. 2023 Nov 14;24(22):16282. doi: 10.3390/ijms242216282 (PMC10671088; doi:10.3390/ijms242216282)
Supplement: Supplementary file 1 [file ijms-24-16282-s001.zip]

Archive with 1 entries (1 files):
- ijms-2681625-supplementary.pdf
